# Supplementary material for: Repurposed Fenoprofen Targeting SaeR Attenuates Staphylococcus aureus Virulence in Implant-Associated Infections
Source: ACS Cent Sci. 2023 Jun 15;9(7):1354–73. doi: 10.1021/acscentsci.3c00499 (PMC10375895; doi:10.1021/acscentsci.3c00499)
Supplement: Supplementary file 2 — oc3c00499_si_002.xlsx [file oc3c00499_si_002.xlsx]

## Sheet: Sheet1
Rank	Structure	Name	DATABASE_ID	DATABASE_NAME	ORIGINAL_SOURCE	ORIGINAL_SOURCE_URL	docking score
1		73271	DB03048	drugbank	PUBCHEM	https://pubchem.ncbi.nlm.nih.gov/rest/pug/compound/inchikey/NQAUNZZEYKWTHM-UHFFFAOYSA-N/SDF?record type=3d	-6.54455
2		6961	DB02749	drugbank	PUBCHEM	https://pubchem.ncbi.nlm.nih.gov/rest/pug/compound/inchikey/CYIDZMCFTVVTJO-UHFFFAOYSA-N/SDF?record type=3d	-6.49726
3		3342 (Fenoprofen)	DB00573	drugbank	PUBCHEM	https://pubchem.ncbi.nlm.nih.gov/rest/pug/compound/inchikey/RDJGLLICXDHJDY-UHFFFAOYSA-N/SDF?record type=3d	-6.40251
4		6852189	DB08554	drugbank	PUBCHEM	https://pubchem.ncbi.nlm.nih.gov/rest/pug/compound/inchikey/HRAPDLBXHOBAKA-LURJTMIESA-N/SDF?record type=3d	-6.37479
5		73115	DB06683	drugbank	PUBCHEM	https://pubchem.ncbi.nlm.nih.gov/rest/pug/compound/inchikey/GBBJCSTXCAQSSJ-XQXXSGGOSA-N/SDF?record type=3d	-6.37123
6		4421	DB00779	drugbank	PUBCHEM	https://pubchem.ncbi.nlm.nih.gov/rest/pug/compound/inchikey/MHWLWQUZZRMNGJ-UHFFFAOYSA-N/SDF?record type=3d	-6.36892
7		756618	DB07057	drugbank	PUBCHEM	https://pubchem.ncbi.nlm.nih.gov/rest/pug/compound/inchikey/FPQOSKXLHCTVED-ZETCQYMHSA-N/SDF?record type=3d	-6.34458
8		4843	DB09210	drugbank	PUBCHEM	https://pubchem.ncbi.nlm.nih.gov/rest/pug/compound/inchikey/GMZVRMREEHBGGF-UHFFFAOYSA-N/SDF?record type=3d	-6.25775
9		6973609	DB02846	drugbank	PUBCHEM	https://pubchem.ncbi.nlm.nih.gov/rest/pug/compound/inchikey/DZLNHFMRPBPULJ-VKHMYHEASA-N/SDF?record type=3d	-6.18364
10		11117974	DB08717	drugbank	PUBCHEM	https://pubchem.ncbi.nlm.nih.gov/rest/pug/compound/inchikey/CLWDLBDPVUWYEW-JTQLQIEISA-N/SDF?record type=3d	-6.15484
11		4635111	DB02885	drugbank	PUBCHEM	https://pubchem.ncbi.nlm.nih.gov/rest/pug/compound/inchikey/YKFRUALXTUDSBW-UHFFFAOYSA-N/SDF?record type=3d	-6.14596
12		2376771	DB07825	drugbank	PUBCHEM	https://pubchem.ncbi.nlm.nih.gov/rest/pug/compound/inchikey/SQGYWRZISBCKMW-JTQLQIEISA-N/SDF?record type=3d	-6.14015
13		448582	DB03299	drugbank	PUBCHEM	https://pubchem.ncbi.nlm.nih.gov/rest/pug/compound/inchikey/GQFHIYFXQQEWME-LLVKDONJSA-N/SDF?record type=3d	-6.12549
14		10367	DB04267	drugbank	PUBCHEM	https://pubchem.ncbi.nlm.nih.gov/rest/pug/compound/inchikey/WJJMNDUMQPNECX-UHFFFAOYSA-N/SDF?record type=3d	-6.12354
15		5287432	DB06864	drugbank	PUBCHEM	https://pubchem.ncbi.nlm.nih.gov/rest/pug/compound/inchikey/QJYRAJSESKVEAE-PSASIEDQSA-N/SDF?record type=3d	-6.10251
16		444797	DB07506	drugbank	PUBCHEM	https://pubchem.ncbi.nlm.nih.gov/rest/pug/compound/inchikey/GTOFKXZQQDSVFH-SECBINFHSA-N/SDF?record type=3d	-6.05453
17		11138	DB08632	drugbank	PUBCHEM	https://pubchem.ncbi.nlm.nih.gov/rest/pug/compound/inchikey/QMKYBPDZANOJGF-UHFFFAOYSA-N/SDF?record type=3d	-6.05284
18		19910	DB01422	drugbank	PUBCHEM	https://pubchem.ncbi.nlm.nih.gov/rest/pug/compound/inchikey/RJIWZDNTCBHXAL-UHFFFAOYSA-N/SDF?record type=3d	-6.04628
19		2761171	DB00609	drugbank	PUBCHEM	https://pubchem.ncbi.nlm.nih.gov/rest/pug/compound/inchikey/AEOCXXJPGCBFJA-UHFFFAOYSA-N/SDF?record type=3d	-5.9996
20		65784 (Oxaceprol)	DB13363	drugbank	PUBCHEM	https://pubchem.ncbi.nlm.nih.gov/rest/pug/compound/inchikey/BAPRUDZDYCKSOQ-RITPCOANSA-N/SDF?record type=3d	-5.99916
21		4488	DB04552	drugbank	PUBCHEM	https://pubchem.ncbi.nlm.nih.gov/rest/pug/compound/inchikey/JZFPYUNJRRFVQU-UHFFFAOYSA-N/SDF?record type=3d	-5.97807
22		4470573	DB02245	drugbank	PUBCHEM	https://pubchem.ncbi.nlm.nih.gov/rest/pug/compound/inchikey/LOSIULRWFAEMFL-UHFFFAOYSA-N/SDF?record type=3d	-5.97749
23		11138	DB08632	drugbank	PUBCHEM	https://pubchem.ncbi.nlm.nih.gov/rest/pug/compound/inchikey/QMKYBPDZANOJGF-UHFFFAOYSA-N/SDF?record type=3d	-5.91957
24		446054	DB04058	drugbank	PUBCHEM	https://pubchem.ncbi.nlm.nih.gov/rest/pug/compound/inchikey/IPWQOZCSQLTKOI-QMMMGPOBSA-N/SDF?record type=3d	-5.91574
25		967	DB02262	drugbank	PUBCHEM	https://pubchem.ncbi.nlm.nih.gov/rest/pug/compound/inchikey/PXQPEWDEAKTCGB-UHFFFAOYSA-N/SDF?record type=3d	-5.91199
26		1628	DB01734	drugbank	PUBCHEM	https://pubchem.ncbi.nlm.nih.gov/rest/pug/compound/inchikey/DQBLKSRRWDWNKQ-UHFFFAOYSA-N/SDF?record type=3d	-5.87097
27		447364	DB08294	drugbank	PUBCHEM	https://pubchem.ncbi.nlm.nih.gov/rest/pug/compound/inchikey/QBHBHOSRLDPIHG-UHFFFAOYSA-N/SDF?record type=3d	-5.8643
28		5496597	DB02190	drugbank	PUBCHEM	https://pubchem.ncbi.nlm.nih.gov/rest/pug/compound/inchikey/UFSCUAXLTRFIDC-REOHCLBHSA-N/SDF?record type=3d	-5.85126
29		14357	DB08262	drugbank	PUBCHEM	https://pubchem.ncbi.nlm.nih.gov/rest/pug/compound/inchikey/RXOHFPCZGPKIRD-UHFFFAOYSA-N/SDF?record type=3d	-5.83858
30		7532	DB03297	drugbank	PUBCHEM	https://pubchem.ncbi.nlm.nih.gov/rest/pug/compound/inchikey/NIXKBAZVOQAHGC-UHFFFAOYSA-N/SDF?record type=3d	-5.82807
31		955	DB02251	drugbank	PUBCHEM	https://pubchem.ncbi.nlm.nih.gov/rest/pug/compound/inchikey/YIVWQNVQRXFZJB-UHFFFAOYSA-N/SDF?record type=3d	-5.82444
32		156391 (Naproxen)	DB00788	drugbank	PUBCHEM	https://pubchem.ncbi.nlm.nih.gov/rest/pug/compound/inchikey/CMWTZPSULFXXJA-VIFPVBQESA-N/SDF?record type=3d	-5.8222
33		2723601	DB00352	drugbank	PUBCHEM	https://pubchem.ncbi.nlm.nih.gov/rest/pug/compound/inchikey/WYWHKKSPHMUBEB-UHFFFAOYSA-N/SDF?record type=3d	-5.81407
34		5284583	DB01202	drugbank	PUBCHEM	https://pubchem.ncbi.nlm.nih.gov/rest/pug/compound/inchikey/HPHUVLMMVZITSG-LURJTMIESA-N/SDF?record type=3d	-5.79453
35		492405	DB12466	drugbank	PUBCHEM	https://pubchem.ncbi.nlm.nih.gov/rest/pug/compound/inchikey/ZCGNOVWYSGBHAU-UHFFFAOYSA-N/SDF?record type=3d	-5.79276
36		764	DB02377	drugbank	PUBCHEM	https://pubchem.ncbi.nlm.nih.gov/rest/pug/compound/inchikey/UYTPUPDQBNUYGX-UHFFFAOYSA-N/SDF?record type=3d	-5.78856
37		4626	DB13601	drugbank	PUBCHEM	https://pubchem.ncbi.nlm.nih.gov/rest/pug/compound/inchikey/IHLAQQPQKRMGSS-UHFFFAOYSA-N/SDF?record type=3d	-5.77632
38		75019	DB04208	drugbank	PUBCHEM	https://pubchem.ncbi.nlm.nih.gov/rest/pug/compound/inchikey/LHHKQWQTBCTDQM-UHFFFAOYSA-N/SDF?record type=3d	-5.76184
39		78165	DB03814	drugbank	PUBCHEM	https://pubchem.ncbi.nlm.nih.gov/rest/pug/compound/inchikey/SXGZJKUKBWWHRA-UHFFFAOYSA-N/SDF?record type=3d	-5.75346
40		8408	DB08238	drugbank	PUBCHEM	https://pubchem.ncbi.nlm.nih.gov/rest/pug/compound/inchikey/UWPJYQYRSWYIGZ-UHFFFAOYSA-N/SDF?record type=3d	-5.73346
41		3767	DB00951	drugbank	PUBCHEM	https://pubchem.ncbi.nlm.nih.gov/rest/pug/compound/inchikey/QRXWMOHMRWLFEY-UHFFFAOYSA-N/SDF?record type=3d	-5.73322
42		5287565	DB03506	drugbank	PUBCHEM	https://pubchem.ncbi.nlm.nih.gov/rest/pug/compound/inchikey/YRVFQPBPZCRUDX-UHFFFAOYSA-N/SDF?record type=3d	-5.73158
43		5288998	DB08263	drugbank	PUBCHEM	https://pubchem.ncbi.nlm.nih.gov/rest/pug/compound/inchikey/ULQWGBCNOHBNDB-MRVPVSSYSA-N/SDF?record type=3d	-5.73085
44		8646	DB01667	drugbank	PUBCHEM	https://pubchem.ncbi.nlm.nih.gov/rest/pug/compound/inchikey/LPXQRXLUHJKZIE-UHFFFAOYSA-N/SDF?record type=3d	-5.71871
45		33039	DB06198	drugbank	PUBCHEM	https://pubchem.ncbi.nlm.nih.gov/rest/pug/compound/inchikey/UXCAQJAQSWSNPQ-XLPZGREQSA-N/SDF?record type=3d	-5.71824
46		10258	DB07992	drugbank	PUBCHEM	https://pubchem.ncbi.nlm.nih.gov/rest/pug/compound/inchikey/BXFFHSIDQOFMLE-UHFFFAOYSA-N/SDF?record type=3d	-5.70667
